# Supplementary material for: Estrogen Receptor-α Suppresses Liver Carcinogenesis and Establishes Sex-Specific Gene Expression
Source: Cancers (Basel). 2021 May 13;13(10):2355. doi: 10.3390/cancers13102355 (PMC8153146; doi:10.3390/cancers13102355)
Supplement: Supplementary file 1 [file cancers-13-02355-s001.zip]

Archive with 1 entries (1 files):
- cancers-1196403-supplementary.pdf
